# Supplementary material for: Investigation of Root Morphological Traits Using 2D-Imaging among Diverse Soybeans (Glycine max L.)
Source: Plants (Basel). 2021 Nov 21;10(11):2535. doi: 10.3390/plants10112535 (PMC8622990; doi:10.3390/plants10112535)
Supplement: Supplementary file 1 [file plants-10-02535-s001.zip]

Archive with 1 entries (1 files):
- plants-1387415-SI.pdf
